# Supplementary material for: Comparing a Whole Grain Blend with Polished White Rice for Starch Digestibility and Gut Microbiota Fermentation in Diabetic Patients: An In Vitro Study
Source: Foods. 2025 Jul 22;14(15):2557. doi: 10.3390/foods14152557 (PMC12345654; doi:10.3390/foods14152557)
Supplement: Supplementary file 1 [file foods-14-02557-s001.zip]

Archive with 1 entries (1 files):
- foods-3747102-supplementary.pdf
